# Supplementary material for: CAR-NK Cells Targeting HER1 (EGFR) Show Efficient Anti-Tumor Activity against Head and Neck Squamous Cell Carcinoma (HNSCC)
Source: Cancers (Basel). 2023 Jun 13;15(12):3169. doi: 10.3390/cancers15123169 (PMC10296665; doi:10.3390/cancers15123169)
Supplement: Supplementary file 1 [file cancers-15-03169-s001.zip]

Archive with 2 entries (2 files):
- cancers-2414510-supplementary Figures and Tables.pdf
- cancers-2414510-Supplementary File S1.pdf
